# Supplementary material for: Erythema Increase Predicts Psoriasis Improvement after Phototherapy
Source: J Clin Med. 2021 Aug 30;10(17):3897. doi: 10.3390/jcm10173897 (PMC8432224; doi:10.3390/jcm10173897)
Supplement: Supplementary file 1 [file jcm-10-03897-s001.zip]

Archive with 1 entries (1 files):
- jcm-1322178-supplementary.pdf
